# Supplementary material for: Emulsion and Surface-Active Properties of Fish Solubles Based on Direct Extraction and after Hydrolysis of Atlantic Cod and Atlantic Salmon Backbones
Source: Foods. 2020 Dec 25;10(1):38. doi: 10.3390/foods10010038 (PMC7824041; doi:10.3390/foods10010038)
Supplement: Supplementary file 1 [file foods-10-00038-s001.zip]

Archive with 1 entries (1 files):
- foods-1051140-supplementary.xlsx
