# Supplementary material for: Emulsion and Surface-Active Properties of Fish Solubles Based on Direct Extraction and after Hydrolysis of Atlantic Cod and Atlantic Salmon Backbones
Source: Foods. 2020 Dec 25;10(1):38. doi: 10.3390/foods10010038 (PMC7824041; doi:10.3390/foods10010038)
Supplement: Supplementary file 1 [file foods-10-00038-s001.zip › foods-1051140-supplementary.xlsx]

## Sheet: CMC
S-ref	ppm	conc (g/L)
#1	1.3179	5.36413
#2	1.3174	4.0231
#3	1.3171	3.01732
#4	1.3169	2.26299
#5	1.3166	1.1315
#6	1.3164	0.565748
#7	1.3163	0.282874
#8	1.3162	0.141437
#9	1.3162	0.0707185
#10	1.3162	0.0353593
C-ref	ppm	conc (g/L)
#1	1.3175	4.66224
#2	1.3171	3.49668
#3	1.3169	2.62251
#4	1.3167	1.96688
#5	1.3165	0.983441
#6	1.3163	0.491721
#7	1.3163	0.24586
#8	1.3162	0.12293
#9	1.3162	0.0614651
#10	1.3162	0.0307325
SB05	ppm	conc (g/L)
#1	1.3195	19.4256
#2	1.3187	14.5692
#3	1.3181	10.9269
#4	1.3176	8.19517
#5	1.3169	4.09759
#6	1.3165	2.04879
#7	1.3164	1.0244
#8	1.3163	0.512198
#9	1.3162	0.256099
#10	1.3162	0.12805
SB10	ppm	conc (g/L)
#1	1.3195	22.0823
#2	1.3187	16.5617
#3	1.318	12.4213
#4	1.3176	9.31597
#5	1.3169	4.65798
#6	1.3165	2.32899
#7	1.3164	1.1645
#8	1.3163	0.582248
#9	1.3162	0.291124
#10	1.3162	0.145562
SB30	ppm	conc (g/L)
#1	1.3203	29.74
#2	1.3193	22.305
#3	1.3185	16.7288
#4	1.318	12.5466
#5	1.3171	6.27329
#6	1.3166	3.13665
#7	1.3164	1.56832
#8	1.3163	0.784161
#9	1.3163	0.392081
#10	1.3162	0.19604
SB60	ppm	conc (g/L)
#1	1.3207	28.9871
#2	1.3196	21.7404
#3	1.3187	16.3053
#4	1.3181	12.2289
#5	1.3172	6.11447
#6	1.3167	3.05724
#7	1.3164	1.52862
#8	1.3163	0.764309
#9	1.3162	0.382155
#10	1.3162	0.191077
SF05	ppm	conc (g/L)
#1	1.3193	20.1874
#2	1.3185	15.1405
#3	1.3179	11.3554
#4	1.3175	8.51655
#5	1.3169	4.25827
#6	1.3165	2.12914
#7	1.3164	1.06457
#8	1.3163	0.532284
#9	1.3162	0.266142
#10	1.3162	0.133071
SF10	ppm	conc (g/L)
#1	1.3192	19.0638
#2	1.3184	14.2978
#3	1.3179	10.7234
#4	1.3175	8.04253
#5	1.3168	4.02127
#6	1.3165	2.01063
#7	1.3164	1.00532
#8	1.3163	0.502658
#9	1.3162	0.251329
#10	1.3162	0.125665
SF30	ppm	conc (g/L)
#1	1.3199	24.0405
#2	1.319	18.0304
#3	1.3183	13.5228
#4	1.3178	10.1421
#5	1.317	5.07104
#6	1.3166	2.53552
#7	1.3164	1.26776
#8	1.3163	0.63388
#9	1.3162	0.31694
#10	1.3162	0.15847
SF60	ppm	conc (g/L)
#1	1.3192	24.7022
#2	1.3184	18.5267
#3	1.3179	13.895
#4	1.3175	10.4212
#5	1.3168	5.21062
#6	1.3165	2.60531
#7	1.3164	1.30266
#8	1.3163	0.651328
#9	1.3162	0.325664
#10	1.3162	0.162832
CB05	ppm	conc (g/L)
#1	1.3187	16.9981
#2	1.3181	12.7486
#3	1.3176	9.56144
#4	1.3173	7.17108
#5	1.3167	3.58554
#6	1.3165	1.79277
#7	1.3163	0.896385
#8	1.3163	0.448192
#9	1.3162	0.224096
#10	1.3162	0.112048
CB10	ppm	conc (g/L)
#1	1.319	19.7024
#2	1.3183	14.7768
#3	1.3178	11.0826
#4	1.3174	8.31193
#5	1.3168	4.15597
#6	1.3165	2.07798
#7	1.3163	1.03899
#8	1.3163	0.519496
#9	1.3162	0.259748
#10	1.3162	0.129874
CB30	ppm	conc (g/L)
#1	1.3194	22.1456
#2	1.3186	16.6092
#3	1.318	12.4569
#4	1.3176	9.34269
#5	1.3169	4.67135
#6	1.3165	2.33567
#7	1.3164	1.16784
#8	1.3163	0.583918
#9	1.3162	0.291959
#10	1.3162	0.14598
CB60	ppm	conc (g/L)
#1	1.3197	25.0076
#2	1.3188	18.7557
#3	1.3182	14.0668
#4	1.3177	10.5501
#5	1.317	5.27505
#6	1.3166	2.63752
#7	1.3164	1.31876
#8	1.3163	0.659381
#9	1.3163	0.32969
#10	1.3162	0.164845
CF05	ppm	conc (g/L)
#1	1.3181	12.0441
#2	1.3176	9.03309
#3	1.3173	6.77482
#4	1.317	5.08111
#5	1.3166	2.54056
#6	1.3164	1.27028
#7	1.3163	0.635139
#8	1.3162	0.31757
#9	1.3162	0.158785
#10	1.3162	0.0793924
CF10	ppm	conc (g/L)
#1	1.3185	15.5408
#2	1.3179	11.6556
#3	1.3175	8.7417
#4	1.3172	6.55627
#5	1.3167	3.27814
#6	1.3165	1.63907
#7	1.3163	0.819534
#8	1.3163	0.409767
#9	1.3162	0.204884
#10	1.3162	0.102442
CF30	ppm	conc (g/L)
#1	1.3187	20.203
#2	1.3181	15.1523
#3	1.3176	11.3642
#4	1.3173	8.52316
#5	1.3167	4.26158
#6	1.3165	2.13079
#7	1.3163	1.06539
#8	1.3163	0.532697
#9	1.3162	0.266349
#10	1.3162	0.133174
CF60	ppm	conc (g/L)
#1	1.3194	23.3112
#2	1.3186	17.4834
#3	1.318	13.1125
#4	1.3176	9.83441
#5	1.3169	4.91721
#6	1.3166	2.4586
#7	1.3164	1.2293
#8	1.3163	0.614651
#9	1.3163	0.307325
#10	1.3162	0.153663
